# Supplementary material for: Cyclic Ether Contaminant Removal from Water Using Nonporous Adaptive Pillararene Crystals via Host-Guest Complexation at the Solid-Solution Interface
Source: Research (Wash D C). 2019 May 12;2019:5406365. doi: 10.34133/2019/5406365 (PMC6750096; doi:10.34133/2019/5406365)
Supplement: Supplementary Materials — Table S1: experimental single crystal X-ray data for EtP6 structure. Figure S1: ball-stick plots from single crystal structures: 4(dioxane)@EtP6 shown into the cavity (left) and in plane of the aromatic core (right). H-atoms and solvent molecules are omitted for clarity. Not shown on common scale. Figure S2. 1H NMR spectrum (400 MHz, CDCl3, 293 K) of EtP5α. There is a peak related to protons on H2O due to the presence of H2O in CDCl3. Figure S3: 1H NMR spectrum (400 MHz, CDCl3, 293 K) of EtP6β. There is a peak related to protons on H2O due to the presence of H2O in CDCl3. Figure S4: thermogravimetric analysis of desolvated EtP5. Figure S5: thermogravimetric analysis of desolvated EtP6. Figure S6: single crystal structure of guest-free EtP5, which is defined as EtP5α [30]. Figure S7: powder X-ray diffraction pattern: (I) simulated from single crystal structure of guest-free EtP5; (II) activated EtP5 crystals (EtP5α). Figure S8: single crystal structure of thermally stable guest-free EtP6, which is defined as EtP6β [30]. Figure S9: powder X-ray diffraction pattern: (I) activated EtP6 crystals (EtP6β); (II) simulated from single crystal structure of guest-free EtP6. Figure S10. N2 adsorption isotherm of EtP5α. Adsorption, closed symbols; desorption, open symbols. Figure S11. N2 adsorption isotherm of EtP6β. Adsorption, closed symbols; desorption, open symbols. Figure S12: 1H NMR spectrum (400 MHz, D2O, 293 K) of a 0.500 mg mL−1 D2O solution of dioxane after treatment with 1.00 mg of EtP6β for 24 h. Figure S13: 1H NMR spectrum (400 MHz, D2O, 293 K) of the 0.500 mg mL−1 D2O solution of dioxane discussed in Figure 12 after further treatment with another 5.00 mg of EtP6β for 24 h. Figure S14: time-dependent partial 1H NMR spectra (400 MHz, D2O, 293 K) of the dioxane-D2O solution upon addition of EtP5α. Figure S15: time-dependent dioxane concentration change in D2O upon addition of EtP5α. Figure S16: 1H NMR spectrum (400 MHz, CDCl3, 293 K) of EtP5α after adsorption of dioxa [file 5406365.f1.zip]

Archive with 2 entries (2 files):
- 5406365_SupplDesc.docx
- Supplementary Materials.doc
